# Supplementary material for: Phenolic Composition and Antioxidant Activity of Purple Sweet Potato (Ipomoea batatas (L.) Lam.): Varietal Comparisons and Physical Distribution
Source: Antioxidants (Basel). 2021 Mar 16;10(3):462. doi: 10.3390/antiox10030462 (PMC8000629; doi:10.3390/antiox10030462)
Supplement: Supplementary file 1 [file antioxidants-10-00462-s001.zip]

Archive with 4 entries (4 files):
- Supplementary figure 1.docx
- Supplementary figure 2.docx
- Supplementary Table 1.docx
- Supplementary Table 2.docx
